# Supplementary material for: An alternative EGFR activation by patient-derived R252C mutation promotes cancer progression
Source: Nat Commun. 2026 Jan 21;17:1902. doi: 10.1038/s41467-026-68699-4 (PMC12923773; doi:10.1038/s41467-026-68699-4)
Supplement: Supplementary file 4 — Source data [file 41467_2026_68699_MOESM4_ESM.xlsx]

## Sheet: Fig. 1
1e										1d
		WT			R252C
	U87	0.801124	0.996745	1.20213	1.16176	1.27125	0.993081
	U251	0.666817	1.13551	1.19767	1.3235	1.09681	1.01554
	H1299	1.0253	1.20419	0.770508	0.751408	0.989377	0.882836
1f
	U87
		days	WT			R252C
		1	0.971429	1.01429	1.01429	0.80429	0.780161	1.41555
		3	2.27143	2.14286	2.67143	3.23324	3.30563	3.24129
		5	2.88571	2.8	1.8	9.69169	9.91689	9.74799
		7	11.3429	12.3571	13.5743	24.0804	24.2735	22.9383
	U251
		days	WT			R252C
		1	1.06262	0.980432	0.956949	0.938426	1.06404	0.997539
		3	3.6458	2.90607	3.24071	2.56405	2.88917	1.73646
		5	5.137	5.61841	4.2505	5.93351	5.99263	5.99263
		7	6.52839	6.32878	5.14874	9.13303	9.03697	10.3522
	H1299
		days	WT			R252C
		1	1.26465	0.697543	1.03781	1.16824	0.493384	0.759924
		3	2.64996	2.85037	3.34996	4.0644	3.64637	2.8103
		5	6.34669	4.8937	5.01881	8.7541	8.51171	6.70141
		7	9.67948	6.84383	6.67948	17.7237	13.7658	15.7939
1g
			U87		U251		H1299
			WT	R252C	WT	R252C	WT	R252C
			75	307	0	119	153	302
			82	283	0	156	166	247
			101	247	0	167	113	219
1h
			U87
			WT	R252C
			129405	388267
			133919	235980
			123001	341327
			125538	426501
			101496	344313
1i
			H1299
			WT	R252C
			90451	320760
			97155	226374
			104582	581515
			158773	176852
			109069	391549

## Sheet: Fig.2
									2a
2a
	pERK1/2 / ERK1/2		WT			R252C
		U87	1.02563	0.961725	1.01264	1.62355	2.12753	1.46796
		U251	0.81405	0.821773	1.36418	1.63679	1.6042	1.58753
		H1299	1.20028	0.881022	0.918705	2.57935	2.33155	2.19491
	pMEK1/2 /MEK1/2		WT			R252C
		U87	0.995355	1.03118	0.97344	1.12387	1.14592	0.896319
		U251	0.780102	1.11138	1.10852	0.958609	1.27045	0.322848
		H1299	0.91589	1.01735	1.06676	0.880564	0.937168	1.11936
	pEGFR / EGFR		WT			R252C
		U87	0.856811	0.737226	1.40596	0.959998	1.68704	1.23295
		U251	1.5156	0.858541	0.625859	1.15548	0.851293	0.855484
		H1299	0.889682	1.116	0.994321	0.707975	1.07711	0.588752
	pAKT / AKT		WT			R252C
		U87	0.873128	0.762716	1.36416	0.609987	1.31024	1.00333
		U251	1.20634	0.841136	0.952519	1.02173	0.512133	0.947157
		H1299	1.22902	0.759628	1.01135	0.812981	0.804108	2.29559
	pSTAT3 / STAT3		WT			R252C
		U87	0.961868	1.02778	1.01035	0.850133	1.08935	1.03355
		U251	1.02365	0.908477	1.06787	1.00981	0.77516	1.43131
		H1299	0.888106	1.1381	0.973793	0.906465	0.380517	0.788944
																2b
2b			WT + DMSO			R252C + DMSO			WT + afatinib			R252C + afatinib
		U87	1.24944	0.785873	0.964689	2.52504	2.07442	1.55808	0.864459	0.407535	0.861693	0.611548	0.372897	0.785014
		U251	0.548917	1.3051	1.14598	1.86075	1.97416	1.74774	0.903549	0.761039	1.09157	0.770938	0.740706	1.12949
		H1299	0.963628	1.08963	0.946737	1.33276	1.16786	1.33898	0.78788	0.518116	0.855858	0.595581	0.457107	0.992409
2c			WT + DMSO			R252C + DMSO			WT + ravoxeritinib			R252C + ravoxeritinib
		U87	0.888242	1.08696	1.02471	2.34159	2.38814	2.36308	0.607376	0.604453	0.56704	0.176984	0.187879	0.193882
		U251	1.04407	0.903539	1.05239	1.475	1.35729	1.37813	0.125521	0.108333	0.120313	0.0901042	0.0786458	0.0760417
		H1299	1.10045	0.895089	1.00446	2.2779	2.43304	2.29911	0.434152	0.410714	0.421875	0.83817	0.896205	0.797991
																2d
2d			WT			R252C
		U87	1.22616	1.02449	0.749353	1.82876	1.76283	1.72521
		U251	1.28927	0.868193	0.842534	1.87936	1.33539	1.81589
		H1299	1.10236	1.56055	0.337086	1.9828	2.25722	1.97183
2e			His / Flag				GST / Flag									2e
			WT	R252C			WT	R252C
			1.35269	2.05235			0.638225	1.92994
			1.36191	2.68091			1.56254	3.39585
			0.285402	1.94942			0.799236	2.22078
2f
			WT	R252C												2f
			0.93175	2.4385
			0.894329	2.32346
			1.17392	1.89379
2g			WT	R252C
			0.781796	1.32732
			1.17446	1.85497
			1.04375	1.53516
																2g

## Sheet: Fig.3
3a					3a
		WT	R252C
		0.907775	2.13135
		1.04351	2.0872
		1.04872	3.02961
3d
		WT	R252C
		1.14418	0.396834
		0.874012	0.343238
		0.982255	0.35785
3g
3h
	days	WT			R252C			P919G			R252C/P919G
	1	0.950581	1.07267	0.976744	0.88601	0.971503	1.14249	1.16406	0.828125	1.00781	0.988439	1.00578	1.00578
	3	7.79766	9.66536	10.786	14.3642	14.317	13.561	9.91873	9.13445	12.0409	7.20849	8.57967	8.85391
	5	17.6965	17.2296	15.6887	24.3814	23.1056	22.5858	10.1494	9.78033	12.0409	19.2749	15.9449	16.6109
	7	19.9948	19.7613	16.5396	45.4079	41.2971	43.7069	14.0246	18.2689	15.5009	24.7139	23.8324	23.8324
3i
		WT	P919G	R252C	R252C/P919G
		168	104	412	248
		144	118	400	261
		138	124	397	205

## Sheet: Fig. 4
4a
	U87	days	WT + DMSO			R252C+ DMSO			WT + afatinib			R252C + afatinib
		1	0.827893	1.13056	1.04154	1.02555	0.951542	1.02291	1.04182	1.10182	0.856364	0.903409	0.971591	1.125
		3	1.69091	2.30909	2.12727	3.8543	3.57616	3.84437	1.11972	1.20423	1.39437	0.633803	0.823944	0.887324
		5	3.84545	3.37273	3.22727	12.457	12.1987	12.9536	2.5375	2.75	3.75	1.20423	1.03521	0.929577
		7	19.1182	19.2182	21.9545	27.3675	27.7748	27.2781	8.2	6.2875	6.0125	2.3875	2.525	1.9625
	U251
		days	WT+ DMSO			R252C+ DMSO			WT + afatinib			R252C + afatinib
		1	0.971519	0.939873	1.08861	0.987425	1.00219	1.01039	0.996071	1.03143	0.972495	1.00888	1.02367	0.967456
		3	3.61176	3.49412	4.04706	4.69091	4.76104	4.8	2.75543	2.85326	2.69022	4.15854	4.21951	3.9878
		5	11.1765	10.6235	10.5176	19.761	15.7714	15.7948	3.99457	3.53804	3.34239	4.7561	4.32927	3.17073
		7	32.2353	31.5176	31.0471	72.2338	77.3766	74.0883	9.6	9.65217	9.66848	11.1829	9.36585	10
	H1299
		days	WT+ DMSO			R252C+ DMSO			WT + afatinib			R252C + afatinib
		1	0.929158	1.08008	0.989733	0.942857	1.04286	1.01714	0.978431	0.957723	1.06385	1.02521	1.0021	0.972689
		3	5.03711	5.85529	5.36549	4.92537	5.47015	5.31343	3.1326	3.0663	3.40608	3.48571	3.40714	3.30714
		5	42.0779	42.0111	43.0798	51.1642	52.8955	52.8358	7.59116	7.32597	7.72376	8.19286	9.37857	8.42143
		7	57.2226	53.3933	57.5343	62.0373	68.6045	71.8284	17.5028	20.5691	22.5	19.7071	19.3643	19.3357
4b
			WT	R252C
		U87	0.659982	0.916586
		U251	0.69493	0.863438
		H1299	0.639776	0.711527
4c
			WT+ DMSO			R252C+ DMSO			WT + afatinib			R252C + afatinib
		U87	180	240	288	432	496	440	8	4	15	104	148	80
		U251	4	24	24	240	276	208	2	0	0	144	164	136
		H1299	176	164	120	344	316	220	12	0	0	3	4	0
4d			WT					R252C
		vehicle	129405	133919	123001	125538	101496	388267	235980	341327	426501	344313
		afatinib	50571	31416	20086	21466	77773	3821	7121	6457	8905	4988
			WT					R252C
4e		vehicle	90451	97155	104582	158773	109069	320760	226374	581515	176852	391549
		afatinib	59932	55252	56922	73661	85816	17704	20664	39695	14181	30126

## Sheet: Supp Fig.1
s1a									s1a
	GSC387
		WT	R252C
		1.32918	0.806523
		0.795282	0.917182
		0.875537	1.11063
s1b
	GSC387	days	WT			R252C
		1	1.12217	0.830403	1.04736	1.04998	1.04998	0.89998
		3	1.54111	1.57103	1.52615	1.88859	1.99086	1.87496
		5	6.02229	5.00486	5.70809	7.71801	7.65664	7.80664
		7	7.50355	8.5958	7.90753	11.6793	10.6566	10.4111

## Sheet: Supp Fig.2
s2a
		WT + DMSO	R252C + DMSO	WT + afatinib	R252C + afatinib		s2a
		1.16165	1.48112	0.833823	0.751536
		1.01028	1.6686	0.925188	0.80143
		0.828068	1.52986	0.695708	0.63646
s2b
		WT + DMSO	R252C + DMSO	WT + tipifarnib	R252C + tipifarnib			s2b
		0.606946	1.43656	0.404854	2.59831
		1.39305	2.11729	0.744886	2.0036
		0.961539	2.1661	0.566157	2.42612
								s2c
s2c
		WT + DMSO	R252C + DMSO	WT + dabrafenib	R252C + dabrafenib
		1.01675	2.6581	1.1267	3.28418
		1.37584	2.06677	0.573345	1.67854
		0.607408	1.64272	0.434219	1.33336
							s2d
s2d
		WT + DMSO	R252C + DMSO	WT + trametinib	R252C + trametinib
		0.885676	4.16715	1.28592	5.00404
		1.34311	3.86952	0.918278	1.34935
		0.771211	2.91511	0.876173	3.86627
s2e
														s2f
s2g	pERK1/2 / ERK1/2
		WT + shNT			R252C + shNT			WT + shMEK1/2			R252C + shMEK1/2
	U251	0.69936	1.26167	1.03897	3.18294	4.36592	3.33355	0.9218	1.24514	1.13454	3.39465	3.60113	3.56228
	H1299	0.8597	1.08111	1.05919	2.86306	3.10573	2.10221	1.06512	1.25496	0.99495	2.32557	2.56915	2.46454
	MEK1/2 / Tubulin
		WT + shNT			R252C + shNT			WT + shMEK1/2			R252C + shMEK1/2
	U251	1.35058	0.907252	0.742165	0.796213	0.826989	0.710823	0.230585	0.427717	0.198764	0.208095	0.253533	0.260021
	H1299	1.31115	1.13149	0.557365	0.805429	0.700817	0.422008	0.101232	0.0859344	0.0830902	0.110463	0.185491	0.0661826

## Sheet: Supp Fig.3
					s3b
s3b
		WT	R252C	R252S
		0.765634	2.57641	1.62073
		1.51639	2.82261	0.760674
		0.717972	2.64742	0.706532
					s3c
s3c		WT	R252C	R252S
		0.915796	2.26015	0.951107
		0.880502	2.27411	1.06083
		1.2037	2.32648	1.05513
					s3d
s3d
		WT	R252C	R252S
		1.22919	2.81345	0.945123
		0.806658	1.91598	0.677867
		0.964155	2.24064	1.19849

## Sheet: Supp Fig.4
					s4c
s4d
		WT	R252C
		1.31649	1.01579
		0.758946	0.81844
		0.924565	0.889169
s4f																s4e
		pEGFR	WT			R252C			WT + EGF			R252C + EGF
		845	1.47563	0.97969	0.544683	1.21623	1.16907	0.913266	4.70966	3.37259	4.55612	1.75367	1.31971	2.14845
		992	0.82605	0.889485	1.28446	0.496772	0.873618	1.11048	3.77187	6.27827	6.20188	2.2312	2.81136	2.01162
		1045	1.62399	0.25064	1.12537	2.07795	1.21937	1.3566	5.06437	3.75051	4.70814	3.1186	2.1933	2.64699
		1086	2.03391	0.43513	0.530961	0.99236	0.496899	0.459586	2.85832	2.47288	3.33609	1.32131	1.83594	1.65268
		1148	1.21198	0.741013	1.04701	2.62795	0.871955	0.692989	6.87097	3.85234	5.70043	2.30195	1.64122	3.18843
		1173	1.48802	0.668165	0.84381	1.77177	0.771998	0.811123	3.22086	2.38582	3.67579	1.44199	1.71478	0.933011
		1068	1.09013	0.824838	1.08503	0.896552	0.964659	1.19451	8.38422	6.15922	6.74327	3.53437	3.96768	3.84006
s4g
					R252C
			WT	252	803	804	919	922	926	986
			1.72134	4.80936	4.18281	4.8892	2.42247	6.1611	5.88313	4.69322
			0.598562	6.18668	6.52514	6.33177	1.35451	4.4176	4.57638	5.08381
			0.680097	6.19019	5.71544	6.37003	1.91786	4.14591	4.55384	4.26793
											s4h
s4h			WT	P919G	R252C	R252C/P919G
			1.33659	1.7936	3.25003	1.61028
			1.12731	1.50022	2.85646	1.27655
			0.536101	0.58765	2.5175	1.81829
s4i
			WT	P919G	R252C	R252C/P919G
			1.19107	0.964721	1.24462	1.1253
			0.764138	1.30956	1.35531	1.12516
			1.0448	1.31896	0.950092	1.48046					s4i

## Sheet: Supp Fig.5
															s5a
s5b			0			1			5			10
	U251+ afatinib	WT	1.07382	0.898282	1.0279	1.07963	1.14157	0.82376	1.07954	1.08762	0.813557	1.14645	1.06047	0.818956
		R252C	2.11303	2.29748	1.87775	1.75492	1.97819	1.43114	1.41156	1.64923	1.27619	1.27005	1.112	1.13215
			0			1			5			10
	H1299+ afatinib	WT	1.21618	0.933346	0.850475	1.08432	1.25772	0.793675	0.805178	1.28484	0.951482	0.659298	1.07937	0.987307
		R252C	1.94628	2.20632	2.33726	1.41416	1.67317	1.91474	0.992829	1.44112	1.46287	0.665241	0.871444	0.990685
			0			1			5			10
	U251+ gefitinib	WT	1.14374	1.16356	0.692699	1.05987	1.48591	0.905605	1.17644	1.29951	0.962909	1.05775	1.04681	1.70804
		R252C	1.40378	1.84932	2.13975	1.84293	1.68527	2.03231	1.58538	1.98917	1.75311	1.65825	1.48393	1.64083
	H1299+ gefitinib		0			1			5			10
		WT	1.1155	0.984432	0.900069	1.25683	0.919817	1.09563	1.01189	0.878259	1.20362	1.09163	0.958709	1.27056
		R252C	1.99686	2.09728	1.28951	1.61451	1.81206	1.52954	1.64945	1.63165	1.82931	1.36509	1.33605	2.45272
			0			1			5			10
	U251+ erlotinib	WT	1.28921	0.654045	1.05675	1.06633	0.74899	1.17869	1.52828	0.590312	1.00669	1.83193	0.777469	1.44318
		R252C	1.8258	2.01872	2.12554	1.7967	1.95661	2.12523	1.36154	1.7335	2.18207	1.95728	1.94788	2.75454
	H1299+ erlotinib		0			1			5			10
		WT	0.667594	1.16192	1.17049	0.54198	1.31477	1.40867	0.513008	1.25042	1.51597	0.470465	1.24115	1.67607
		R252C	1.94522	2.06886	1.91429	1.8857	2.25624	1.91299	1.75734	2.18238	2.55325	2.28225	2.3309	2.98886
			0			1			5			10
	U251+ osimertinib	WT	0.871562	1.10563	1.02281	0.707847	0.922287	0.853041	0.89242	0.730431	0.805816	1.14942	0.805399	0.624492
		R252C	1.63231	1.53386	1.20822	1.14675	1.13718	1.08464	1.21137	1.19383	1.29477	1.09774	1.49355	1.20524
	H1299+ osimertinib		0			1			5			10
		WT	0.848072	1.07711	1.07482	0.865658	1.28312	1.41116	0.821122	1.41303	1.28304	0.593208	1.25249	0.938632
		R252C	1.83133	1.73689	1.72206	1.57867	1.59148	1.73101	1.8987	1.74463	1.88825	1.7844	1.41435	1.41101
s5c

## Sheet: Supp Fig. 6
s6a			0			1			5			10
	U251+ afatinib	WT	0.997807	0.895898	1.10629	0.719993	0.756676	0.709203	0.00628225	0.00628225	0.00788934	0.0105277	0.00832788	0.0116276
		R252C	1.55226	1.46303	1.66469	0.483628	0.544649	0.453874	0.00654382	0.00741633	0.0101793	0.0131514	0.010839	0.0106945
			0			1			5			10
	H1299+ afatinib	WT	0.961224	0.980148	1.05863	0.762179	0.772403	0.763202	0.00725117	0.00786395	0.0171577	0.00522015	0.00582714	0.00582714
		R252C	1.52187	1.33925	1.41534	0.797518	0.727263	0.906789	0.00947422	0.0117647	0.0113482	0.00583507	0.00408455	0.00408455
			0			1			5			10
	U251+ gefitinib	WT	0.997699	0.997206	1.00509	0.888814	0.831169	0.900638	0.275907	0.291673	0.245853	0.101987	0.085728	0.107407
		R252C	1.61435	1.62698	1.63903	1.52594	1.52881	1.49034	0.651594	0.656761	0.709003	0.250878	0.210118	0.241119
			0			1			5			10
	H1299+ gefitinib	WT	0.99255	1.00422	1.00324	0.941027	0.963872	0.971649	0.617792	0.634804	0.684383	0.242062	0.251297	0.283864
		R252C	1.65367	1.67142	1.71106	1.53416	1.65131	1.56729	1.0774	1.1484	1.12947	0.511189	0.509414	0.546097
			0			1			5			10
	U251+ erlotinib	WT	0.86807	1.16869	0.963238	0.547211	0.361755	0.505998	0.544859	0.516349	0.769771	0.456787	0.556709	0.713729
		R252C	1.95903	1.70851	1.80486	1.64332	1.62283	1.23135	0.939033	1.09513	1.09513	0.984544	0.795459	0.854141
			0			1			5			10
	H1299+ erlotinib	WT	0.97088	1.10986	0.919259	0.856461	0.607378	0.505829	0.361739	0.564099	0.549772	0.171291	0.172403	0.290304
		R252C	1.71092	1.50715	1.77181	0.970359	1.23388	0.820125	0.864661	0.778678	0.835596	0.80687	0.914309	0.778824
	U251+ osimertinib
			0			1			5			10
		WT	0.880821	1.03385	1.08533	0.877595	1.10545	0.791427	1.17252	1.37494	1.25569	1.26516	1.00817	1.11869
		R252C	1.98424	1.53317	1.92801	1.69071	1.76945	1.72155	1.11345	1.53079	1.67492	2.08759	2.43265	2.04763
			0			1			5			10
	H1299+ osimertinib	WT	0.93577	1.00656	1.05767	1.04492	0.967869	0.962063	0.970757	1.02738	1.16535	0.976954	1.087	1.08466
		R252C	1.8451	1.66346	1.86665	1.2843	1.42497	1.63871	1.73161	1.59398	1.67987	1.75127	1.67355	1.69635
s6b
	GSC387
	days	WT			R252C			WT + afatinib			R252C + afatinib
	1	0.978699	0.953112	1.06825	0.964539	0.985816	1.04964	1.10242	0.988842	0.908666	1.10933	0.934905	0.955836
	3	1.63756	1.70793	1.70153	2.11348	2.01418	2.17021	1.61021	1.5434	1.51667	1.84888	1.93958	1.8419
	5	5.51398	5.0726	5.20693	8.29078	8.39716	8.92199	3.26719	2.91308	2.34516	4.5629	4.34661	3.4745
	7	8.75712	9.28805	8.36692	12.0993	11.7589	13.4326	3.76161	3.65471	3.32732	4.51406	4.80709	3.28612
			WT	R252C
			0.210629	0.607496
s6c
			days	R252C+vehicle	R252C+afatinib	WT+afatinib	WT+vehicle			days	R252C+vehicle	WT+vehicle	R252C+afatinib	WT+afatinib
			51	1						36	1
			51	1						38	1
			51	1						45	1
			52	1						37	1
			53	1						48	1
			65	1						39	1
			52		1					40	1
			60		1					40		1
			56			1				41		1
			57			1				43		1
			57			1				58		0
			54				1			49		1
			58				1			58		0
			56				1			58		0
			56	1						41			1
			65		0					48			1
			65		0					43			0
			65		0					58			0
			65		0					58			0
			65		0					58			0
			65			0				58			0
			65			0				38				1
			65			0				42				1
			65			0				41				1
			65				0			58				0
			65				0			58				0
			65				0			58				0
			59				1			58				0
